# Supplementary material for: Tissue-Specific Prevalence and Clonal Architecture of BRCA1/2 LOH-Inducing Chromosomal Aneuploidy
Source: bioRxiv. 2026 Apr 21:2026.04.17.718766. Preprint. [Version 1] doi: 10.64898/2026.04.17.718766 (PMC13131466; doi:10.64898/2026.04.17.718766)
Supplement: Supplement 1 — Supplementary Table 1. Tumor type abbreviations in (A) TCGA, (B) ICGC, and (C) FCore. Supplementary Table 2. Prevalence of chr17q and chr13q deletions in (A) TCGA (all samples and non-WGD samples only), (B) ICGC (all samples and non-WGD samples only), and (C) FCore. Supplementary Table 3. Patterns of co-occurrence and mutual exclusivity of chr17q/13q arm loss with gBRCA1/2 across tumor types in TCGA. Supplementary Table 4. Breakdown of gBRCA1/BRCA2 status among samples with chromosome 17q arm loss across tumor types in the FCore cohort. Supplementary Table 5. Breakdown of gBRCA1/BRCA2 status among samples with chromosome 17q arm loss across tumor types in the FCore cohort. Supplementary Table 6. Patterns of co-occurrence and mutual exclusivity of chr17q loss with gBRCA1 across tumor types in the FCore cohort. Supplementary Table 7. Patterns of co-occurrence and mutual exclusivity of chr13q loss with gBRCA2 across tumor types in the FCore cohort. Supplementary Table 8. Sample Description of the single-cell WGS and RNA-Seq datasets used herein for breast and ovarian cancer and pre-cancer. Supplementary Table 9. The relative ranking of chr13q and chr17 deletions within each tumor (chr17q was not independently evaluated) across cancer types as determined by ICGC PCAWG evolution project. [file media-1.xlsx]

## Sheet: Table1A. TCGA abbreviation
Abbreviations of cancer types in TCGA
Abbreviation	Cancer Type
LAML	Acute Myeloid Leukemia
ACC	Adrenocortical carcinoma
BLCA	Bladder Urothelial Carcinoma
LGG	Brain Lower Grade Glioma
BRCA	Breast invasive carcinoma
CESC	Cervical squamous cell carcinoma and endocervical adenocarcinoma
CHOL	Cholangiocarcinoma
LCML	Chronic Myelogenous Leukemia
COAD	Colon adenocarcinoma
CNTL	Controls
ESCA	Esophageal carcinoma
GBM	Glioblastoma multiforme
HNSC	Head and Neck squamous cell carcinoma
KICH	Kidney Chromophobe
KIRC	Kidney renal clear cell carcinoma
KIRP	Kidney renal papillary cell carcinoma
LIHC	Liver hepatocellular carcinoma
LUAD	Lung adenocarcinoma
LUSC	Lung squamous cell carcinoma
DLBC	Lymphoid Neoplasm Diffuse Large B-cell Lymphoma
MESO	Mesothelioma
MISC	Miscellaneous
OV	Ovarian serous cystadenocarcinoma
PAAD	Pancreatic adenocarcinoma
PCPG	Pheochromocytoma and Paraganglioma
PRAD	Prostate adenocarcinoma
READ	Rectum adenocarcinoma
SARC	Sarcoma
SKCM	Skin Cutaneous Melanoma
STAD	Stomach adenocarcinoma
TGCT	Testicular Germ Cell Tumors
THYM	Thymoma
THCA	Thyroid carcinoma
UCS	Uterine Carcinosarcoma
UCEC	Uterine Corpus Endometrial Carcinoma
UVM	Uveal Melanoma

## Sheet: Table1B. ICGC abbreviation
Abbreviations of cancer types in ICGC
Abbreviation	Cancer Type
ALL	Acute Lymphoblastic Leukemia
AML	Acute Myeloid Leukemia
BLCA	Bladder Urothelial Cancer
BOCA	Bone Cancer
BPLL	B Cell Prolymphocytic Leukemia
BRCA	Breast Cancer
BTCA	Biliary Tract Cancer
CCSK	Clear Cell Sarcomas of the Kidney
CESC	Cervical Squamous Cell Carcinoma
CLLE	Chronic Lymphocytic Leukemia
CMDI	Chronic Myeloid Disorders
COAD	Colon Adenocarcinoma
COCA	Colorectal Cancer
DLBC	Lymphoid Neoplasm Diffuse Large B cell Lymphoma
EOPC	Early Onset Prostate Cancer
ESAD	Esophageal Adenocarcinoma
ESCA	Esophageal Cancer
GACA	Gastric Cancer
GBM	Brain Glioblastoma Multiforme
HNSC	Head and Neck Squamous Cell Carcinoma
KICH	Kidney Chromophobe
KIRC	Kidney Renal Clear Cell Carcinoma
KIRP	Kidney Renal Papillary Cell Carcinoma
LAML	Acute Myeloid Leukemia
LGG	Brain Lower Grade Glioma
LIAD	Benign Liver Tumour
LICA	Liver Cancer
LIHC	Liver Hepatocellular carcinoma
LIHM	Hepatocellular macronodules
LINC	Liver Cancer
LIRI	Liver Cancer
LMS	Soft tissue cancer- Leiomyosarcoma
LUAD	Lung Adenocarcinoma
LUSC	Lung Squamous Cell Carcinoma
MALY	Malignant Lymphoma
MELA	Skin Cancer
NACA	Nasopharyngeal cancer
NBL	Neuroblastoma
NKTL	T cell and NK cell lymphoma
ORCA	Oral Cancer
OS	Osteosarcoma
OV	Ovarian Cancer
PAAD	Pancreatic Cancer
PACA	Pancreatic Cancer
PAEN	Pancreatic Cancer Endocrine neoplasms
PBCA	Pediatric Brain Cancer
PEME	Pediatric Medulloblastoma
PRAD	Prostate Adenocarcinoma
READ	Rectum Adenocarcinoma
RECA	Renal Cell Cancer
RT	Rhabdoid Tumors
SARC	Sarcoma
SKCA	Skin Adenocarcinoma
SKCM	Skin Cutaneous melanoma
STAD	Gastric Adenocarcinoma
THCA	Thyroid Cancer
UCEC	Uterine Corpus Endometrial Carcinoma
UTCA	Uterine Cancer Carcinosarcoma
WT	Wilms Tumor

## Sheet: Table1C. FMI abbreviation
Abbreviations of cancer types in FMI
Tumor type abbreviation	Tumor type
NSCLC	non-small cell lung carcinoma
CRC	colorectal cancer
CUP	unknown primary carcinoma
STS	soft tissue sarcoma
LMS	leiomyosarcoma
neuro (CUP)	unknown primary neuroendocrine tumor
GIST	gastrointestinal stromal tumor
unk primary (NOS)	unknown primary underspecified
ACC	adenoid cystic carcinoma
PNS	peripheral nervous system
RMS	rhabdomyosarcoma
SFT	solitary fibrous tumor
CNS (NOS)	central nervous system underspecified
MMMT	malignant mixed mesodermal tumor
lung (NOS)	lung tumor underspecified
GI-neuro	Gastrointestinal neuroendocrine tumor

## Sheet: Table2A.TCGA_PrevaIence
Supplementary Table : Prevalence of chromosome 17q and 13q arm loss across tumor types in TCGA
All Samples							Non-WGD Samples
Cancer_Type	Chromosome_Arm	Total_Non_NA_Samples	Samples_Deleted	Proportion_Deleted	Description		Cancer_Type	Chromosome_Arm	Total_Non_NA_Samples	Samples_Deleted	Proportion_Deleted	Description
TGCT	Chr13q	150	121	0.806667	TGCT (121/150)		KICH	Chr13q	55	31	0.563636	KICH (31/55)
LUSC	Chr13q	361	243	0.67313	LUSC (243/361)		LUSC	Chr13q	178	100	0.561798	LUSC (100/178)
KICH	Chr13q	65	41	0.630769	KICH (41/65)		OV	Chr13q	147	75	0.510204	OV (75/147)
OV	Chr13q	378	215	0.568783	OV (215/378)		CHOL	Chr13q	27	13	0.481481	CHOL (13/27)
SARC	Chr13q	163	88	0.539877	SARC (88/163)		MESO	Chr13q	57	25	0.438596	MESO (25/57)
LUAD	Chr13q	434	231	0.532258	LUAD (231/434)		SARC	Chr13q	92	29	0.315217	SARC (29/92)
ACC	Chr13q	85	44	0.517647	ACC (44/85)		ESCA	Chr13q	58	17	0.293103	ESCA (17/58)
MESO	Chr13q	69	31	0.449275	MESO (31/69)		LUAD	Chr13q	180	46	0.255556	LUAD (46/180)
CHOL	Chr13q	35	15	0.428571	CHOL (15/35)		BRCA	Chr13q	514	128	0.249027	BRCA (128/514)
BRCA	Chr13q	881	358	0.406356	BRCA (358/881)		HNSC	Chr13q	253	62	0.245059	HNSC (62/253)
ESCA	Chr13q	130	49	0.376923	ESCA (49/130)		GBM	Chr13q	403	83	0.205955	GBM (83/403)
UCS	Chr13q	39	14	0.358974	UCS (14/39)		ACC	Chr13q	40	7	0.175	ACC (7/40)
HNSC	Chr13q	399	134	0.33584	HNSC (134/399)		LIHC	Chr13q	181	29	0.160221	LIHC (29/181)
LIHC	Chr13q	266	78	0.293233	LIHC (78/266)		TGCT	Chr13q	7	1	0.142857	TGCT (1/7)
GBM	Chr13q	476	120	0.252101	GBM (120/476)		UCS	Chr13q	8	1	0.125	UCS (1/8)
CESC	Chr13q	214	49	0.228972	CESC (49/214)		CESC	Chr13q	144	18	0.125	CESC (18/144)
BLCA	Chr13q	290	57	0.196552	BLCA (57/290)		PRAD	Chr13q	319	36	0.112853	PRAD (36/319)
SKCM	Chr13q	413	74	0.179177	SKCM (74/413)		SKCM	Chr13q	250	25	0.1	SKCM (25/250)
PRAD	Chr13q	344	52	0.151163	PRAD (52/344)		LGG	Chr13q	325	29	0.0892308	LGG (29/325)
UCEC	Chr13q	473	60	0.12685	UCEC (60/473)		PAAD	Chr13q	117	8	0.0683761	PAAD (8/117)
LGG	Chr13q	471	58	0.123142	LGG (58/471)		KIRP	Chr13q	259	17	0.0656371	KIRP (17/259)
THYM	Chr13q	100	11	0.11	THYM (11/100)		KIRC	Chr13q	379	23	0.060686	KIRC (23/379)
KIRC	Chr13q	464	50	0.107759	KIRC (50/464)		UCEC	Chr13q	390	23	0.0589744	UCEC (23/390)
PAAD	Chr13q	152	15	0.0986842	PAAD (15/152)		THYM	Chr13q	90	4	0.0444444	THYM (4/90)
DLBC	Chr13q	41	4	0.097561	DLBC (4/41)		READ	Chr13q	68	3	0.0441176	READ (3/68)
KIRP	Chr13q	276	21	0.076087	KIRP (21/276)		BLCA	Chr13q	134	5	0.0373134	BLCA (5/134)
STAD	Chr13q	340	21	0.0617647	STAD (21/340)		STAD	Chr13q	221	7	0.0316742	STAD (7/221)
READ	Chr13q	142	8	0.056338	READ (8/142)		DLBC	Chr13q	33	1	0.030303	DLBC (1/33)
PCPG	Chr13q	163	5	0.0306749	PCPG (5/163)		UVM	Chr13q	73	2	0.0273973	UVM (2/73)
UVM	Chr13q	78	2	0.025641	UVM (2/78)		THCA	Chr13q	455	10	0.021978	THCA (10/455)
THCA	Chr13q	467	11	0.0235546	THCA (11/467)		PCPG	Chr13q	136	2	0.0147059	PCPG (2/136)
COAD	Chr13q	407	7	0.017199	COAD (7/407)		LAML	Chr13q	120	1	0.00833333	LAML (1/120)
LAML	Chr13q	124	1	0.00806452	LAML (1/124)		COAD	Chr13q	250	2	0.008	COAD (2/250)
KICH	Chr17q	65	48	0.738462	KICH (48/65)		KICH	Chr17q	55	40	0.727273	KICH (40/55)
OV	Chr17q	299	210	0.702341	OV (210/299)		OV	Chr17q	105	75	0.714286	OV (75/105)
ACC	Chr17q	78	28	0.358974	ACC (28/78)		LUSC	Chr17q	170	23	0.135294	LUSC (23/170)
UCS	Chr17q	36	9	0.25	UCS (9/36)		ACC	Chr17q	37	5	0.135135	ACC (5/37)
BRCA	Chr17q	710	135	0.190141	BRCA (135/710)		BRCA	Chr17q	420	47	0.111905	BRCA (47/420)
READ	Chr17q	132	19	0.143939	READ (19/132)		SKCM	Chr17q	223	17	0.0762332	SKCM (17/223)
STAD	Chr17q	340	47	0.138235	STAD (47/340)		PAAD	Chr17q	97	7	0.0721649	PAAD (7/97)
SKCM	Chr17q	363	50	0.137741	SKCM (50/363)		PCPG	Chr17q	119	6	0.0504202	PCPG (6/119)
LUSC	Chr17q	352	44	0.125	LUSC (44/352)		UCEC	Chr17q	379	18	0.0474934	UCEC (18/379)
ESCA	Chr17q	117	14	0.119658	ESCA (14/117)		ESCA	Chr17q	49	2	0.0408163	ESCA (2/49)
UCEC	Chr17q	445	53	0.119101	UCEC (53/445)		KIRC	Chr17q	386	13	0.0336788	KIRC (13/386)
COAD	Chr17q	404	48	0.118812	COAD (48/404)		COAD	Chr17q	247	8	0.0323887	COAD (8/247)
TGCT	Chr17q	130	15	0.115385	TGCT (15/130)		LUAD	Chr17q	185	5	0.027027	LUAD (5/185)
SARC	Chr17q	184	21	0.11413	SARC (21/184)		SARC	Chr17q	114	3	0.0263158	SARC (3/114)
PAAD	Chr17q	129	13	0.100775	PAAD (13/129)		LAML	Chr17q	117	3	0.025641	LAML (3/117)
CESC	Chr17q	249	20	0.0803213	CESC (20/249)		HNSC	Chr17q	271	6	0.0221402	HNSC (6/271)
PCPG	Chr17q	142	11	0.0774648	PCPG (11/142)		BLCA	Chr17q	136	3	0.0220588	BLCA (3/136)
HNSC	Chr17q	432	33	0.0763889	HNSC (33/432)		GBM	Chr17q	457	10	0.0218818	GBM (10/457)
LUAD	Chr17q	419	30	0.071599	LUAD (30/419)		STAD	Chr17q	220	4	0.0181818	STAD (4/220)
BLCA	Chr17q	315	19	0.0603175	BLCA (19/315)		PRAD	Chr17q	418	5	0.0119617	PRAD (5/418)
LIHC	Chr17q	306	18	0.0588235	LIHC (18/306)		CESC	Chr17q	170	2	0.0117647	CESC (2/170)
KIRC	Chr17q	468	26	0.0555556	KIRC (26/468)		THYM	Chr17q	94	1	0.0106383	THYM (1/94)
MESO	Chr17q	61	3	0.0491803	MESO (3/61)		LIHC	Chr17q	200	2	0.01	LIHC (2/200)
GBM	Chr17q	533	22	0.0412758	GBM (22/533)		KIRP	Chr17q	248	1	0.00403226	KIRP (1/248)
THYM	Chr17q	104	4	0.0384615	THYM (4/104)		LGG	Chr17q	329	1	0.00303951	LGG (1/329)
LAML	Chr17q	121	3	0.0247934	LAML (3/121)		THCA	Chr17q	459	0	0	THCA (0/459)
PRAD	Chr17q	447	10	0.0223714	PRAD (10/447)		DLBC	Chr17q	38	0	0	DLBC (0/38)
LGG	Chr17q	485	4	0.00824742	LGG (4/485)		UCS	Chr17q	6	0	0	UCS (0/6)
KIRP	Chr17q	263	1	0.00380228	KIRP (1/263)		MESO	Chr17q	50	0	0	MESO (0/50)
THCA	Chr17q	471	1	0.00212314	THCA (1/471)		TGCT	Chr17q	7	0	0	TGCT (0/7)
DLBC	Chr17q	43	0	0	DLBC (0/43)		READ	Chr17q	64	0	0	READ (0/64)
UVM	Chr17q	72	0	0	UVM (0/72)		UVM	Chr17q	67	0	0	UVM (0/67)
CHOL	Chr17q	32	0	0	CHOL (0/32)		CHOL	Chr17q	27	0	0	CHOL (0/27)

## Sheet: Table2B.ICGC_PrevaIence
Supplementary Table : Prevalence of chromosome 17q and 13q arm loss across tumor types in ICGC
All Samples							Non-WGD Samples
Cancer_Type	Chromosome_Arm	Total_Non_NA_Samples	Samples_Deleted	Proportion_Deleted	Description		Cancer_Type	Chromosome_Arm	Total_Non_NA_Samples	Samples_Deleted	Proportion_Deleted	Description
BOCA	13q	63	20	0.31746	BOCA (20/63)		OV	13q	23	14	0.608696	OV (14/23)
BRCA	13q	121	37	0.305785	BRCA (37/121)		BTCA	13q	6	2	0.333333	BTCA (2/6)
OV	13q	61	16	0.262295	OV (16/61)		LINC	13q	20	6	0.3	LINC (6/20)
LINC	13q	28	7	0.25	LINC (7/28)		BRCA	13q	68	19	0.279412	BRCA (19/68)
LIRI	13q	250	52	0.208	LIRI (52/250)		BOCA	13q	36	10	0.277778	BOCA (10/36)
EOPC	13q	42	7	0.166667	EOPC (7/42)		LICA	13q	4	1	0.25	LICA (1/4)
BTCA	13q	12	2	0.166667	BTCA (2/12)		LIRI	13q	197	45	0.228426	LIRI (45/197)
LICA	13q	6	1	0.166667	LICA (1/6)		ESAD	13q	38	7	0.184211	ESAD (7/38)
PRAD	13q	141	17	0.120567	PRAD (17/141)		EOPC	13q	40	7	0.175	EOPC (7/40)
PACA	13q	237	21	0.0886076	PACA (21/237)		PACA	13q	144	18	0.125	PACA (18/144)
ESAD	13q	96	8	0.0833333	ESAD (8/96)		PRAD	13q	134	16	0.119403	PRAD (16/134)
MALY	13q	100	6	0.06	MALY (6/100)		RECA	13q	65	4	0.0615385	RECA (4/65)
RECA	13q	74	4	0.0540541	RECA (4/74)		MALY	13q	90	5	0.0555556	MALY (5/90)
PAEN	13q	85	4	0.0470588	PAEN (4/85)		GACA	13q	26	1	0.0384615	GACA (1/26)
GACA	13q	37	1	0.027027	GACA (1/37)		PAEN	13q	67	2	0.0298507	PAEN (2/67)
PBCA	13q	231	6	0.025974	PBCA (6/231)		PBCA	13q	201	4	0.0199005	PBCA (4/201)
CLLE	13q	95	0	0	CLLE (0/95)		CLLE	13q	95	0	0	CLLE (0/95)
ORCA	13q	12	0	0	ORCA (0/12)		LAML	13q	8	0	0	LAML (0/8)
LAML	13q	8	0	0	LAML (0/8)		ORCA	13q	8	0	0	ORCA (0/8)
CMDI	13q	30	0	0	CMDI (0/30)		CMDI	13q	30	0	0	CMDI (0/30)
PACA	17q	237	93	0.392405	PACA (93/237)		OV	17q	23	19	0.826087	OV (19/23)
OV	17q	61	23	0.377049	OV (23/61)		PACA	17q	144	82	0.569444	PACA (82/144)
BTCA	17q	12	3	0.25	BTCA (3/12)		BRCA	17q	68	23	0.338235	BRCA (23/68)
BRCA	17q	121	30	0.247934	BRCA (30/121)		BTCA	17q	6	2	0.333333	BTCA (2/6)
LIRI	17q	250	59	0.236	LIRI (59/250)		LIRI	17q	197	56	0.284264	LIRI (56/197)
LICA	17q	6	1	0.166667	LICA (1/6)		LICA	17q	4	1	0.25	LICA (1/4)
LINC	17q	28	4	0.142857	LINC (4/28)		ESAD	17q	38	8	0.210526	ESAD (8/38)
ESAD	17q	96	10	0.104167	ESAD (10/96)		LINC	17q	20	4	0.2	LINC (4/20)
BOCA	17q	63	6	0.0952381	BOCA (6/63)		BOCA	17q	36	5	0.138889	BOCA (5/36)
GACA	17q	37	3	0.0810811	GACA (3/37)		GACA	17q	26	2	0.0769231	GACA (2/26)
PAEN	17q	85	4	0.0470588	PAEN (4/85)		PAEN	17q	67	4	0.0597015	PAEN (4/67)
RECA	17q	74	2	0.027027	RECA (2/74)		EOPC	17q	40	1	0.025	EOPC (1/40)
EOPC	17q	42	1	0.0238095	EOPC (1/42)		PRAD	17q	134	3	0.0223881	PRAD (3/134)
PRAD	17q	141	3	0.0212766	PRAD (3/141)		CLLE	17q	95	2	0.0210526	CLLE (2/95)
CLLE	17q	95	2	0.0210526	CLLE (2/95)		RECA	17q	65	1	0.0153846	RECA (1/65)
PBCA	17q	231	3	0.012987	PBCA (3/231)		PBCA	17q	201	1	0.00497512	PBCA (1/201)
MALY	17q	100	1	0.01	MALY (1/100)		MALY	17q	90	0	0	MALY (0/90)
ORCA	17q	12	0	0	ORCA (0/12)		LAML	17q	8	0	0	LAML (0/8)
LAML	17q	8	0	0	LAML (0/8)		ORCA	17q	8	0	0	ORCA (0/8)
CMDI	17q	30	0	0	CMDI (0/30)		CMDI	17q	30	0	0	CMDI (0/30)

## Sheet: Table2C.FMI_PrevaIence
Supplementary Table : Prevalence of chromosome 17q and 13q arm loss across tumor types in FMI
17q Deletion							13q Deletion
Tumor type	# Total assessable	# 17q del	% 17q del	Lower 95% CI	Upper 95% CI		Tumor type	# Total assessable	# 13q del	% 13q del	Lower 95% CI	Upper 95% CI
ACC	862	30	0.0348028	0.0236021	0.0493122		ACC	862	51	0.0591647	0.0443657	0.0770603
CNS (NOS)	18	3	0.166667	0.0357851	0.414177		CNS (NOS)	18	7	0.388889	0.172986	0.642549
CNS non-glioma	1196	47	0.0392977	0.0290147	0.0519172		CNS non-glioma	1196	115	0.0961538	0.0800372	0.114287
CNS sarcoma	10	1	0.1	0.00252858	0.445016		CNS sarcoma	10	2	0.2	0.0252107	0.556095
CRC	43196	8704	0.2015	0.197726	0.205314		CRC	43196	1127	0.0260904	0.0246075	0.0276374
CUP	15880	2055	0.129408	0.124224	0.134728		CUP	15880	4466	0.281234	0.274251	0.288298
Ewing's sarcoma	11	0	0	0	0.284914		Ewing's sarcoma	11	0	0	0	0.284914
GI-neuro	1026	93	0.0906433	0.0737829	0.109893		GI-neuro	1026	155	0.151072	0.129697	0.17447
GIST	1788	36	0.0201342	0.0141406	0.0277661		GIST	1788	641	0.358501	0.336241	0.381227
LMS	375	56	0.149333	0.114818	0.189499		LMS	375	200	0.533333	0.481414	0.584723
NSCLC	62371	5561	0.08916	0.0869347	0.0914237		NSCLC	62371	22489	0.360568	0.356798	0.364351
PNS	168	11	0.0654762	0.0331359	0.114133		PNS	168	15	0.0892857	0.0508362	0.142986
RMS	21	3	0.142857	0.030489	0.363424		RMS	21	6	0.285714	0.112809	0.521751
SFT	19	2	0.105263	0.0130122	0.331377		SFT	19	7	0.368421	0.162886	0.616422
STS	464	39	0.0840517	0.0604504	0.113111		STS	464	161	0.346983	0.303689	0.392241
adrenal gland	565	163	0.288496	0.251442	0.327777		adrenal gland	565	222	0.39292	0.352415	0.434551
angiosarcoma	69	3	0.0434783	0.00905761	0.121847		angiosarcoma	69	20	0.289855	0.186872	0.411575
anus	1383	63	0.0455531	0.0351789	0.0579088		anus	1383	286	0.206797	0.185731	0.229116
appendix	681	171	0.251101	0.218935	0.285441		appendix	681	55	0.0807636	0.0614194	0.103829
benign	23	3	0.130435	0.0277515	0.335889		benign	23	2	0.0869565	0.01071	0.280379
bladder	8225	657	0.0798784	0.0741083	0.0859482		bladder	8225	1169	0.142128	0.134648	0.149861
bone sarcoma	181	9	0.0497238	0.0229859	0.0922901		bone sarcoma	181	72	0.39779	0.325935	0.473051
breast	38550	7294	0.189209	0.18531	0.193155		breast	38550	14700	0.381323	0.37647	0.386193
carcinoid	611	42	0.0687398	0.0499873	0.0917832		carcinoid	611	163	0.266776	0.232088	0.303736
cervix	3097	199	0.0642557	0.0558731	0.0734724		cervix	3097	671	0.216661	0.202264	0.231596
cholangio	6282	474	0.0754537	0.069041	0.0822638		cholangio	6282	1909	0.303884	0.292524	0.315426
chondrosarcoma	14	1	0.0714286	0.00180678	0.338684		chondrosarcoma	14	5	0.357143	0.127598	0.64862
endocrine-neuro	1354	111	0.0819793	0.0679175	0.0978853		endocrine-neuro	1354	306	0.225997	0.203964	0.249225
endometrial	10151	1566	0.154271	0.147294	0.161445		endometrial	10151	2018	0.198798	0.191072	0.206697
esophagus	10476	1276	0.121802	0.115597	0.128218		esophagus	10476	1875	0.178981	0.171682	0.186458
eye	21	5	0.238095	0.0821759	0.47166		eye	21	6	0.285714	0.112809	0.521751
fallopian tube	2132	820	0.384615	0.3639	0.405648		fallopian tube	2132	819	0.384146	0.363437	0.405175
female genital	1006	75	0.0745527	0.0590888	0.0925586		female genital	1006	197	0.195825	0.171725	0.22172
female-neuro	379	27	0.0712401	0.0474696	0.10196		female-neuro	379	78	0.205805	0.166219	0.250056
gallbladder	1812	153	0.0844371	0.0720398	0.0981983		gallbladder	1812	312	0.172185	0.155068	0.190371
germ cell	492	28	0.0569106	0.0381461	0.081204		germ cell	492	172	0.349593	0.307457	0.393551
glioma	9611	554	0.0576423	0.0530654	0.0624895		glioma	9611	2527	0.262928	0.254148	0.271852
glomus	10	0	0	0	0.308497		glomus	10	3	0.3	0.0667395	0.652453
head and neck	6271	463	0.0738319	0.0674794	0.0805841		head and neck	6271	1892	0.301706	0.290361	0.313237
head and neck-neuro	220	10	0.0454545	0.0220094	0.0820019		head and neck-neuro	220	45	0.204545	0.153284	0.263955
heart sarcoma	2	0	0	0	0.841886		heart sarcoma	2	0	0	0	0.841886
kidney	5163	411	0.0796049	0.0723639	0.0873252		kidney	5163	1073	0.207825	0.196828	0.219153
kidney sarcoma	5	3	0.6	0.146633	0.947255		kidney sarcoma	5	2	0.4	0.052745	0.853367
liver	1713	85	0.0496205	0.0398245	0.0609935		liver	1713	409	0.238762	0.218743	0.259681
liver sarcoma	1	0	0	0	0.975		liver sarcoma	1	0	0	0	0.975
lung (NOS)	4	0	0	0	0.602365		lung (NOS)	4	3	0.75	0.19412	0.993691
lung salivary gland-type	14	2	0.142857	0.0177945	0.428129		lung salivary gland-type	14	0	0	0	0.231636
lung sarcoma	13	2	0.153846	0.0192067	0.454471		lung sarcoma	13	2	0.153846	0.0192067	0.454471
male genital	343	25	0.0728863	0.0477208	0.105716		male genital	343	65	0.189504	0.149409	0.235056
male-neuro	553	39	0.0705244	0.0506271	0.0951507		male-neuro	553	262	0.473779	0.431496	0.516345
melanoma	10537	968	0.0918668	0.0864177	0.0975426		melanoma	10537	1573	0.149283	0.142529	0.156232
mesothelioma	1094	53	0.0484461	0.0364968	0.0628926		mesothelioma	1094	337	0.308044	0.280776	0.336349
neuro (CUP)	2517	171	0.067938	0.0584158	0.0784796		neuro (CUP)	2517	713	0.283274	0.265733	0.301321
ovary	20493	6200	0.302542	0.296257	0.308884		ovary	20493	7163	0.349534	0.343003	0.356108
pancreas	16585	3249	0.1959	0.189883	0.202024		pancreas	16585	2741	0.16527	0.159646	0.171011
pancreas-neuro	9	2	0.222222	0.028145	0.600094		pancreas-neuro	9	3	0.333333	0.0748546	0.700705
peritoneum	1027	327	0.318403	0.289979	0.347872		peritoneum	1027	340	0.331061	0.302312	0.360783
pineal gland	17	0	0	0	0.195064		pineal gland	17	4	0.235294	0.0681077	0.498993
pituitary gland	37	6	0.162162	0.0619257	0.320137		pituitary gland	37	7	0.189189	0.0796211	0.351552
placenta	10	3	0.3	0.0667395	0.652453		placenta	10	2	0.2	0.0252107	0.556095
prostate	16523	1457	0.0881801	0.083899	0.0926068		prostate	16523	6669	0.403619	0.396126	0.411147
salivary gland	1273	216	0.169678	0.149447	0.191446		salivary gland	1273	278	0.218382	0.195965	0.242107
skin	1500	188	0.125333	0.10899	0.143158		skin	1500	319	0.212667	0.192204	0.23426
skin sarcoma	17	1	0.0588235	0.00148817	0.286889		skin sarcoma	17	9	0.529412	0.278118	0.770167
skin-neuro	446	28	0.0627803	0.0421188	0.0894594		skin-neuro	446	89	0.199552	0.163436	0.239707
small cell	4837	292	0.060368	0.0538198	0.0674529		small cell	4837	1973	0.407897	0.394004	0.421903
small intestine	1995	398	0.199499	0.182164	0.217721		small intestine	1995	164	0.0822055	0.0705226	0.0951329
stomach	4638	658	0.141871	0.13195	0.152246		stomach	4638	501	0.108021	0.0992284	0.11731
testis	26	7	0.269231	0.115732	0.477875		testis	26	7	0.269231	0.115732	0.477875
thymus	378	12	0.031746	0.0165091	0.0547969		thymus	378	86	0.227513	0.186206	0.273146
thymus-neuro	21	0	0	0	0.161098		thymus-neuro	21	7	0.333333	0.145877	0.569675
thyroid	1917	97	0.0505999	0.0412217	0.0613811		thyroid	1917	399	0.208138	0.190161	0.227012
unk primary (NOS)	815	84	0.103067	0.0830457	0.126011		unk primary (NOS)	815	259	0.317791	0.285919	0.350988
urinary	871	123	0.141217	0.11876	0.166131		urinary	871	175	0.200918	0.174783	0.229095
urinary-neuro	142	9	0.0633803	0.0293884	0.116905		urinary-neuro	142	21	0.147887	0.0939358	0.217136
uterus	1931	369	0.191093	0.173777	0.209351		uterus	1931	542	0.280684	0.260729	0.301307
uterus sarcoma	85	4	0.0470588	0.0129689	0.116126		uterus sarcoma	85	23	0.270588	0.179889	0.377859

## Sheet: TableS3.TCGA_co-occurence
Supplementary Table: Patterns of co-occurrence for 13/17q del with gBRCA1/2 across cancer types in TCGA
cancer	x	y	or	ci.lo	ci.hi	p (not adjusted)
BLCA	gbrca1	del17q	Inf	0.516862	Inf	0.0472637
PAAD	gbrca2	del13q	7.30753	0.563599	69.9864	0.0666414
LIHC	gbrca1	del17q	19.5285	0.241429	1555.24	0.0976323
OV	gbrca1	del17q	0.568303	0.228577	1.29024	0.201376
TGCT	gbrca2	del13q	0	0	10.354	0.20979
SARC	gbrca2	del13q	3.75859	0.192985	224.127	0.280889
CESC	gbrca2	del13q	5.53974	0.0696533	438.922	0.284917
HNSC	gbrca2	del13q	2.79777	0.0354633	220.33	0.458362
SKCM	gbrca2	del13q	1.76127	0.0331444	22.2863	0.502755
ESCA	gbrca2	del13q	2.2991	0.0288638	182.857	0.517391
OV	gbrca2	del13q	1.26839	0.530427	2.9696	0.550274
LUSC	gbrca1	del17q	0	0	53.4593	1
PCPG	gbrca1	del17q	0	0	568.219	1
THCA	gbrca1	del17q	0	0	Inf	1
DLBC	gbrca1	del17q	0	0	Inf	1
THYM	gbrca1	del17q	0	0	979.298	1
UCS	gbrca1	del17q	0	0	Inf	1
KIRC	gbrca1	del17q	0	0	678.246	1
MESO	gbrca1	del17q	0	0	Inf	1
PAAD	gbrca1	del17q	0	0	Inf	1
CESC	gbrca1	del17q	0	0	38.1793	1
LGG	gbrca1	del17q	0	0	4487.89	1
TGCT	gbrca1	del17q	0	0	59.9958	1
ACC	gbrca1	del17q	0	0	Inf	1
STAD	gbrca1	del17q	0	0	19.8011	1
KIRP	gbrca1	del17q	0	0	9300	1
KICH	gbrca1	del17q	0	0	Inf	1
HNSC	gbrca1	del17q	0	0	Inf	1
READ	gbrca1	del17q	0	0	Inf	1
SARC	gbrca1	del17q	0	0	Inf	1
SKCM	gbrca1	del17q	0	0	Inf	1
UVM	gbrca1	del17q	0	0	Inf	1
UCEC	gbrca1	del17q	0	0	21.7849	1
ESCA	gbrca1	del17q	0	0	Inf	1
LUAD	gbrca1	del17q	0	0	603.956	1
LAML	gbrca1	del17q	0	0	Inf	1
BRCA	gbrca1	del17q	0.702764	0.0784929	2.96773	1
COAD	gbrca1	del17q	0	0	315.421	1
GBM	gbrca1	del17q	0	0	Inf	1
PRAD	gbrca1	del17q	0	0	119.984	1
CHOL	gbrca1	del17q	0	0	Inf	1
LUSC	gbrca2	del13q	0.983503	0.0124853	77.4755	1
PCPG	gbrca2	del13q	0	0	228.84	1
THCA	gbrca2	del13q	0	0	66.7028	1
DLBC	gbrca2	del13q	0	0	Inf	1
THYM	gbrca2	del13q	0	0	Inf	1
UCS	gbrca2	del13q	0	0	Inf	1
KIRC	gbrca2	del13q	0	0	Inf	1
MESO	gbrca2	del13q	0	0	Inf	1
LGG	gbrca2	del13q	0	0	Inf	1
ACC	gbrca2	del13q	0	0	Inf	1
STAD	gbrca2	del13q	0	0	30.4566	1
KIRP	gbrca2	del13q	0	0	477.419	1
KICH	gbrca2	del13q	0	0	Inf	1
READ	gbrca2	del13q	0	0	708.701	1
LIHC	gbrca2	del13q	0	0	19.3237	1
UVM	gbrca2	del13q	0	0	Inf	1
UCEC	gbrca2	del13q	0	0	Inf	1
LUAD	gbrca2	del13q	0	0	Inf	1
LAML	gbrca2	del13q	0	0	Inf	1
COAD	gbrca2	del13q	0	0	2267.86	1
GBM	gbrca2	del13q	0	0	Inf	1
PRAD	gbrca2	del13q	0	0	325.937	1
BLCA	gbrca2	del13q	0	0	235.189	1
CHOL	gbrca2	del13q	0	0	Inf	1

## Sheet: TableS4.gBRCA_v_17qloss
Supplementary Table: Breakdown of germline BRCA1/BRCA2 status among samples with chromosome 17q arm loss across tumor types.
BRCA1+2 altered samples: Samples with germline alterations in both BRCA1 and BRCA2
Tumor type	# samples with 17q del	# germline BRCA WT samples	% germline BRCA WT samples	# germline BRCA1 altered samples	% germline BRCA1 altered samples	# germline BRCA2 altered samples	% germline BRCA2 altered samples	# germline BRCA1+2 altered samples	% germline BRCA1+2 altered samples
ACC	30	30	1	0	0	0	0	0	0
CNS (NOS)	3	3	1	0	0	0	0	0	0
CNS non-glioma	47	47	1	0	0	0	0	0	0
CNS sarcoma	1	1	1	0	0	0	0	0	0
CRC	8704	8623	0.990694	43	0.00494026	38	0.00436581	0	0
CUP	2055	1994	0.970316	37	0.0180049	24	0.0116788	0	0
Ewing's sarcoma	0	0	0	0	0	0	0	0	0
GI-neuro	93	89	0.956989	2	0.0215054	2	0.0215054	0	0
GIST	36	36	1	0	0	0	0	0	0
LMS	56	55	0.982143	1	0.0178571	0	0	0	0
NSCLC	5561	5498	0.988671	21	0.0037763	41	0.00737277	1	0.000179824
PNS	11	11	1	0	0	0	0	0	0
RMS	3	3	1	0	0	0	0	0	0
SFT	2	2	1	0	0	0	0	0	0
STS	39	39	1	0	0	0	0	0	0
adrenal gland	163	160	0.981595	0	0	3	0.0184049	0	0
angiosarcoma	3	3	1	0	0	0	0	0	0
anus	63	62	0.984127	0	0	1	0.015873	0	0
appendix	171	169	0.988304	0	0	2	0.0116959	0	0
benign	3	3	1	0	0	0	0	0	0
bladder	657	636	0.968037	10	0.0152207	11	0.0167428	0	0
bone sarcoma	9	9	1	0	0	0	0	0	0
breast	7294	7039	0.96504	183	0.0250891	72	0.00987113	0	0
carcinoid	42	40	0.952381	1	0.0238095	1	0.0238095	0	0
cervix	199	197	0.98995	0	0	2	0.0100503	0	0
cholangio	474	469	0.989451	2	0.00421941	2	0.00421941	1	0.0021097
chondrosarcoma	1	1	1	0	0	0	0	0	0
endocrine-neuro	111	105	0.945946	1	0.00900901	5	0.045045	0	0
endometrial	1566	1517	0.96871	31	0.0197957	18	0.0114943	0	0
esophagus	1276	1260	0.987461	8	0.00626959	8	0.00626959	0	0
eye	5	5	1	0	0	0	0	0	0
fallopian tube	820	763	0.930488	31	0.0378049	26	0.0317073	0	0
female genital	75	73	0.973333	1	0.0133333	1	0.0133333	0	0
female-neuro	27	25	0.925926	2	0.0740741	0	0	0	0
gallbladder	153	148	0.96732	2	0.0130719	3	0.0196078	0	0
germ cell	28	28	1	0	0	0	0	0	0
glioma	554	553	0.998195	1	0.00180505	0	0	0	0
glomus	0	0	0	0	0	0	0	0	0
head and neck	463	459	0.991361	4	0.00863931	0	0	0	0
head and neck-neuro	10	10	1	0	0	0	0	0	0
heart sarcoma	0	0	0	0	0	0	0	0	0
kidney	411	409	0.995134	1	0.00243309	1	0.00243309	0	0
kidney sarcoma	3	3	1	0	0	0	0	0	0
liver	85	85	1	0	0	0	0	0	0
liver sarcoma	0	0	0	0	0	0	0	0	0
lung (NOS)	0	0	0	0	0	0	0	0	0
lung salivary gland-type	2	2	1	0	0	0	0	0	0
lung sarcoma	2	2	1	0	0	0	0	0	0
male genital	25	25	1	0	0	0	0	0	0
male-neuro	39	39	1	0	0	0	0	0	0
melanoma	968	957	0.988636	0	0	11	0.0113636	0	0
mesothelioma	53	52	0.981132	0	0	1	0.0188679	0	0
neuro (CUP)	171	169	0.988304	2	0.0116959	0	0	0	0
ovary	6200	5703	0.919839	319	0.0514516	176	0.0283871	2	0.000322581
pancreas	3249	3164	0.973838	31	0.0095414	54	0.0166205	0	0
pancreas-neuro	2	2	1	0	0	0	0	0	0
peritoneum	327	305	0.932722	13	0.0397554	9	0.0275229	0	0
pineal gland	0	0	0	0	0	0	0	0	0
pituitary gland	6	6	1	0	0	0	0	0	0
placenta	3	3	1	0	0	0	0	0	0
prostate	1457	1432	0.982841	6	0.00411805	19	0.0130405	0	0
salivary gland	216	212	0.981481	2	0.00925926	2	0.00925926	0	0
skin	188	185	0.984043	1	0.00531915	2	0.0106383	0	0
skin sarcoma	1	1	1	0	0	0	0	0	0
skin-neuro	28	28	1	0	0	0	0	0	0
small cell	292	288	0.986301	2	0.00684932	2	0.00684932	0	0
small intestine	398	396	0.994975	1	0.00251256	1	0.00251256	0	0
stomach	658	648	0.984802	5	0.00759878	5	0.00759878	0	0
testis	7	7	1	0	0	0	0	0	0
thymus	12	12	1	0	0	0	0	0	0
thymus-neuro	0	0	0	0	0	0	0	0	0
thyroid	97	97	1	0	0	0	0	0	0
unk primary (NOS)	84	83	0.988095	1	0.0119048	0	0	0	0
urinary	123	120	0.97561	2	0.0162602	1	0.00813008	0	0
urinary-neuro	9	9	1	0	0	0	0	0	0
uterus	369	359	0.9729	6	0.0162602	4	0.0108401	0	0
uterus sarcoma	4	4	1	0	0	0	0	0	0

## Sheet: TableS5.gBRCA_v_13qloss
Supplementary Table: Breakdown of germline BRCA1/BRCA2 status among samples with chromosome 13q arm loss across tumor types.
BRCA1+2 altered samples: Samples with germline alterations in both BRCA1 and BRCA2
Tumor type	# samples with 13q del	# germline BRCA WT samples	% germline BRCA WT samples	# germline BRCA1 altered samples	% germline BRCA1 altered samples	# germline BRCA2 altered samples	% germline BRCA2 altered samples	# germline BRCA1+2 altered samples	% germline BRCA1+2 altered samples
ACC	51	51	1	0	0	0	0	0	0
CNS (NOS)	7	7	1	0	0	0	0	0	0
CNS non-glioma	115	115	1	0	0	0	0	0	0
CNS sarcoma	2	2	1	0	0	0	0	0	0
CRC	1127	1119	0.992902	4	0.00354925	4	0.00354925	0	0
CUP	4466	4348	0.973578	55	0.0123153	63	0.0141066	0	0
Ewing's sarcoma	0	0	0	0	0	0	0	0	0
GI-neuro	155	154	0.993548	0	0	1	0.00645161	0	0
GIST	641	640	0.99844	1	0.00156006	0	0	0	0
LMS	200	198	0.99	1	0.005	1	0.005	0	0
NSCLC	22489	22261	0.989862	81	0.00360176	146	0.00649206	1	4.44662e-05
PNS	15	15	1	0	0	0	0	0	0
RMS	6	6	1	0	0	0	0	0	0
SFT	7	7	1	0	0	0	0	0	0
STS	161	160	0.993789	1	0.00621118	0	0	0	0
adrenal gland	222	219	0.986486	0	0	3	0.0135135	0	0
angiosarcoma	20	20	1	0	0	0	0	0	0
anus	286	283	0.98951	1	0.0034965	2	0.00699301	0	0
appendix	55	54	0.981818	0	0	1	0.0181818	0	0
benign	2	2	1	0	0	0	0	0	0
bladder	1169	1147	0.98118	6	0.00513259	16	0.0136869	0	0
bone sarcoma	72	71	0.986111	1	0.0138889	0	0	0	0
breast	14700	13988	0.951565	293	0.019932	418	0.0284354	1	6.80272e-05
carcinoid	163	163	1	0	0	0	0	0	0
cervix	671	661	0.985097	3	0.00447094	7	0.0104322	0	0
cholangio	1909	1877	0.983237	9	0.00471451	23	0.0120482	0	0
chondrosarcoma	5	5	1	0	0	0	0	0	0
endocrine-neuro	306	296	0.96732	3	0.00980392	7	0.0228758	0	0
endometrial	2018	1968	0.975223	26	0.012884	24	0.011893	0	0
esophagus	1875	1847	0.985067	9	0.0048	19	0.0101333	0	0
eye	6	6	1	0	0	0	0	0	0
fallopian tube	819	746	0.910867	42	0.0512821	31	0.037851	0	0
female genital	197	194	0.984772	2	0.0101523	1	0.00507614	0	0
female-neuro	78	74	0.948718	1	0.0128205	3	0.0384615	0	0
gallbladder	312	305	0.977564	2	0.00641026	5	0.0160256	0	0
germ cell	172	171	0.994186	1	0.00581395	0	0	0	0
glioma	2527	2512	0.994064	6	0.00237436	9	0.00356154	0	0
glomus	3	3	1	0	0	0	0	0	0
head and neck	1892	1865	0.985729	10	0.00528541	17	0.0089852	0	0
head and neck-neuro	45	45	1	0	0	0	0	0	0
heart sarcoma	0	0	0	0	0	0	0	0	0
kidney	1073	1065	0.992544	3	0.0027959	5	0.00465983	0	0
kidney sarcoma	2	2	1	0	0	0	0	0	0
liver	409	402	0.982885	3	0.00733496	4	0.00977995	0	0
liver sarcoma	0	0	0	0	0	0	0	0	0
lung (NOS)	3	3	1	0	0	0	0	0	0
lung salivary gland-type	0	0	0	0	0	0	0	0	0
lung sarcoma	2	2	1	0	0	0	0	0	0
male genital	65	65	1	0	0	0	0	0	0
male-neuro	262	251	0.958015	3	0.0114504	8	0.0305344	0	0
melanoma	1573	1558	0.990464	6	0.00381437	9	0.00572155	0	0
mesothelioma	337	327	0.970326	1	0.00296736	9	0.0267062	0	0
neuro (CUP)	713	706	0.990182	6	0.00841515	1	0.00140252	0	0
ovary	7163	6446	0.899902	445	0.0621248	270	0.0376937	2	0.000279213
pancreas	2741	2615	0.954031	26	0.00948559	100	0.036483	0	0
pancreas-neuro	3	3	1	0	0	0	0	0	0
peritoneum	340	302	0.888235	22	0.0647059	16	0.0470588	0	0
pineal gland	4	4	1	0	0	0	0	0	0
pituitary gland	7	7	1	0	0	0	0	0	0
placenta	2	2	1	0	0	0	0	0	0
prostate	6669	6444	0.966262	24	0.00359874	200	0.0299895	1	0.000149948
salivary gland	278	274	0.985612	1	0.00359712	3	0.0107914	0	0
skin	319	312	0.978056	3	0.00940439	4	0.0125392	0	0
skin sarcoma	9	9	1	0	0	0	0	0	0
skin-neuro	89	89	1	0	0	0	0	0	0
small cell	1973	1951	0.988849	9	0.00456158	13	0.00658895	0	0
small intestine	164	156	0.95122	4	0.0243902	4	0.0243902	0	0
stomach	501	486	0.97006	6	0.011976	9	0.0179641	0	0
testis	7	7	1	0	0	0	0	0	0
thymus	86	84	0.976744	1	0.0116279	1	0.0116279	0	0
thymus-neuro	7	6	0.857143	0	0	1	0.142857	0	0
thyroid	399	396	0.992481	1	0.00250627	2	0.00501253	0	0
unk primary (NOS)	259	254	0.980695	3	0.011583	2	0.00772201	0	0
urinary	175	165	0.942857	4	0.0228571	6	0.0342857	0	0
urinary-neuro	21	21	1	0	0	0	0	0	0
uterus	542	532	0.98155	4	0.00738007	6	0.0110701	0	0
uterus sarcoma	23	23	1	0	0	0	0	0	0

## Sheet: TableS6.Co-occur_17qloss_gBRCA1
Supplementary Table: Patterns of co-occurrence and mutual exclusivity of chromosome 17q arm loss with pathogenic germline variants in BRCA1 across tumor types
Analysis was limited to tumor types with at least 10 cases with chromosome 17q arm loss and pathogenic germline variants in BRCA1 each.
gBRCA1: germline BRCA1
Tumor type	Chr arm event	Prevalence of chr17q loss in gBRCA1 alt (+) cases	Prevalence of chr17q loss in gBRCA1 WT (-) cases	gBRCA1(+) chr17qloss(+)	gBRCA1(+) chr17qloss(-)	gBRCA1(-) chr17qloss(+)	gBRCA1(-) chr17qloss(-)	OR	P value	P value (FDR)
ACC	chr 17q loss	0	0.0348028	0	1	30	831
CNS (NOS)	chr 17q loss	0	0.166667	0	0	3	15
CNS non-glioma	chr 17q loss	0	0.0392977	0	2	47	1147
CNS sarcoma	chr 17q loss	0	0.1	0	0	1	9
CRC	chr 17q loss	0.000995463	0.200505	43	112	8661	34380	1.52401	0.0210285	0.0841142
CUP	chr 17q loss	0.00232997	0.127078	37	111	2018	13714	2.26528	6.16587e-05	0.00049327
Ewing's sarcoma	chr 17q loss	0	0	0	0	0	11
GI-neuro	chr 17q loss	0.00194932	0.088694	2	4	91	929
GIST	chr 17q loss	0	0.0201342	0	3	36	1749
LMS	chr 17q loss	0.00266667	0.146667	1	0	55	319
NSCLC	chr 17q loss	0.000352728	0.0888073	22	224	5539	56586	1.00335	1	1
PNS	chr 17q loss	0	0.0654762	0	0	11	157
RMS	chr 17q loss	0	0.142857	0	0	3	18
SFT	chr 17q loss	0	0.105263	0	0	2	17
STS	chr 17q loss	0	0.0840517	0	2	39	423
adrenal gland	chr 17q loss	0	0.288496	0	0	163	402
angiosarcoma	chr 17q loss	0	0.0434783	0	0	3	66
anus	chr 17q loss	0	0.0455531	0	4	63	1316
appendix	chr 17q loss	0	0.251101	0	3	171	507
benign	chr 17q loss	0	0.130435	0	0	3	20
bladder	chr 17q loss	0.00121581	0.0786626	10	26	647	7542	4.48341	0.000371132	0.00222679
bone sarcoma	chr 17q loss	0	0.0497238	0	1	9	171
breast	chr 17q loss	0.00474708	0.184462	183	519	7111	30737	1.5241	2.79866e-06	3.35839e-05
carcinoid	chr 17q loss	0.00163666	0.0671031	1	0	41	569
cervix	chr 17q loss	0	0.0642557	0	11	199	2887	0	1	1
cholangio	chr 17q loss	0.000477555	0.0749761	3	25	471	5783	1.47338	0.465534	0.657224
chondrosarcoma	chr 17q loss	0	0.0714286	0	0	1	13
endocrine-neuro	chr 17q loss	0.000738552	0.0812408	1	6	110	1237
endometrial	chr 17q loss	0.00305389	0.151217	31	42	1535	8543	4.10785	2.64284e-08	6.34281e-07
esophagus	chr 17q loss	0.00076365	0.121039	8	43	1268	9157	1.34356	0.394108	0.591162
eye	chr 17q loss	0	0.238095	0	0	5	16
fallopian tube	chr 17q loss	0.0145403	0.370075	31	70	789	1242	0.697121	0.115785	0.308761
female genital	chr 17q loss	0.000994036	0.0735586	1	5	74	926
female-neuro	chr 17q loss	0.00527704	0.0659631	2	0	25	352
gallbladder	chr 17q loss	0.00110375	0.0833333	2	4	151	1655
germ cell	chr 17q loss	0	0.0569106	0	3	28	461
glioma	chr 17q loss	0.000104047	0.0575382	1	34	553	9023	0.479896	0.720806	0.823778
glomus	chr 17q loss	0	0	0	0	0	10
head and neck	chr 17q loss	0.000637857	0.0731941	4	27	459	5781	1.86589	0.284441	0.496975
head and neck-neuro	chr 17q loss	0	0.0454545	0	0	10	210
heart sarcoma	chr 17q loss	0	0	0	0	0	2
kidney	chr 17q loss	0.000193686	0.0794112	1	16	410	4736	0.721951	1	1
kidney sarcoma	chr 17q loss	0	0.6	0	0	3	2
liver	chr 17q loss	0	0.0496205	0	7	85	1621
liver sarcoma	chr 17q loss	0	0	0	0	0	1
lung (NOS)	chr 17q loss	0	0	0	0	0	4
lung salivary gland-type	chr 17q loss	0	0.142857	0	0	2	12
lung sarcoma	chr 17q loss	0	0.153846	0	0	2	11
male genital	chr 17q loss	0	0.0728863	0	1	25	317
male-neuro	chr 17q loss	0	0.0705244	0	3	39	511
melanoma	chr 17q loss	0	0.0918668	0	39	968	9530	0	0.0463931	0.159062
mesothelioma	chr 17q loss	0	0.0484461	0	4	53	1037
neuro (CUP)	chr 17q loss	0.000794597	0.0671434	2	8	169	2338	3.45858	0.144234	0.346162
ovary	chr 17q loss	0.0156639	0.286878	321	609	5879	13684	1.22687	0.00435404	0.0208994
pancreas	chr 17q loss	0.00186916	0.194031	31	100	3218	13236	1.27507	0.268227	0.496975
pancreas-neuro	chr 17q loss	0	0.222222	0	0	2	7
peritoneum	chr 17q loss	0.0126582	0.305745	13	40	314	660	0.683121	0.289902	0.496975
pineal gland	chr 17q loss	0	0	0	0	0	17
pituitary gland	chr 17q loss	0	0.162162	0	0	6	31
placenta	chr 17q loss	0	0.3	0	0	3	7
prostate	chr 17q loss	0.00036313	0.087817	6	53	1451	15013	1.17132	0.645315	0.815135
salivary gland	chr 17q loss	0.00157109	0.168107	2	2	214	1055
skin	chr 17q loss	0.000666667	0.124667	1	8	187	1304
skin sarcoma	chr 17q loss	0	0.0588235	0	0	1	16
skin-neuro	chr 17q loss	0	0.0627803	0	1	28	417
small cell	chr 17q loss	0.000413479	0.0599545	2	15	290	4530	2.08276	0.274066	0.496975
small intestine	chr 17q loss	0.000501253	0.198997	1	13	397	1584	0.306917	0.326169	0.52187
stomach	chr 17q loss	0.00107805	0.140793	5	24	653	3956	1.26212	0.593822	0.791763
testis	chr 17q loss	0	0.269231	0	0	7	19
thymus	chr 17q loss	0	0.031746	0	1	12	365
thymus-neuro	chr 17q loss	0	0	0	0	0	21
thyroid	chr 17q loss	0	0.0505999	0	6	97	1814
unk primary (NOS)	chr 17q loss	0.00122699	0.10184	1	6	83	725
urinary	chr 17q loss	0.00229621	0.138921	2	10	121	738	1.21983	0.681759	0.81811
urinary-neuro	chr 17q loss	0	0.0633803	0	1	9	132
uterus	chr 17q loss	0.0031072	0.187985	6	11	363	1551	2.33058	0.114237	0.308761
uterus sarcoma	chr 17q loss	0	0.0470588	0	0	4	81

[truncated: 3 more sheets: TableS7.Co-occur_13qloss_gBRCA2, TableS8.SingleCellDatasets, TableS9.Chr13q17delTiming]
